# Supplementary material for: Media analysis reveals the conservation risk of lost and active fishing gear in freshwater ecosystems of Hungary
Source: Sci Rep. 2026 May 15;16:15187. doi: 10.1038/s41598-026-43420-z (PMC13179322; doi:10.1038/s41598-026-43420-z)
Supplement: Supplementary file 1 — Supplementary Information. [file 41598_2026_43420_MOESM1_ESM.csv]

	Species	Taxonomic Class	IUCN category	Protected	Adventive	Number of individuals	Source	Bycatch type	Lost.Active	Gear type	Outcome	Habitat	Coordinate	Year	Day	Month_eng
1	Accipiter nisus	Aves	LC	0	NA	1	Facebook	Entanglement	Lost	Line & hook	Survived	No_data	46.601306, 19.238306	2018	30	June
2	Actitis hypoleucos	Aves	LC	1	NA	1	Facebook	Entanglement	Active	Line	NA	River	-	2021	4	August
3	Anas platyrhynchos	Aves	LC	0	NA	1	Facebook	Entanglement	Lost	Line	Survived	No_data	-	2023	28	July
4	Anas platyrhynchos	Aves	LC	0	NA	1	Facebook	Entanglement	Active	Line	Survived	No_data	-	2017	21	December
5	Anas platyrhynchos	Aves	LC	0	NA	1	Facebook	Entanglement	Lost	Line & hook	Survived	No_data	-	2022	26	March
6	Anas platyrhynchos	Aves	LC	0	NA	1	Facebook	Entanglement	Lost	Line & hook	Survived	River	-	2018	25	July
7	Anas platyrhynchos	Aves	LC	0	NA	1	Facebook	Hooking	Active	Hook	Survived	No_data	-	2015	8	November
8	Anas platyrhynchos	Aves	LC	0	NA	1	Facebook	Hooking	Active	Hook	Survived	No_data	-	2012	20	July
9	Anas platyrhynchos	Aves	LC	0	NA	1	YouTube	Entanglement	Active	Line	Survived	Artificial_lake	-	-	-	NA
10	Anas platyrhynchos	Aves	LC	0	NA	1	Facebook	Entanglement	Lost	Line	Survived	Fishing_pond	47.556486, 17.014046	2019	20	August
11	Anas platyrhynchos	Aves	LC	0	NA	1	Online newspaper	Entanglement	Active	Line	Survived	Artificial_lake	47.440553, 18.974723	2014	11	August
12	Anatidae	Aves		0	NA	1	Facebook	Entanglement	Lost	Line & hook	Survived	Natural_lake	46.782945, 17.650977	2019	9	June
13	Anatidae	Aves		0	NA	1	Facebook	Entanglement	Lost	Line	Survived	River	47.306223, 19.028169	2017	10	June
14	Anatidae	Aves		0	NA	1	Facebook	Hooking	Active	Hook	Survived	No_data	-	-	-	NA
15	Anatidae	Aves		0	NA	1	Facebook	Hooking	Active	Hook	Survived	No_data	-	-	-	NA
16	Anatidae	Aves		0	NA	1	Facebook	Hooking	Active	Hook	Survived	No_data	-	-	-	NA
17	Anser anser	Aves	LC	0	NA	1	Online newspaper	Entanglement	Lost	Line	Died	No_data	-	-	-	NA
18	Anser anser	Aves	LC	0	NA	1	Facebook	Hooking	Lost	Line & hook	Survived	No_data	-	2020	10	May
19	Anura	Amphibia		1	NA	1	Facebook	Hooking	Active	Hook	Survived	No_data	-	-	-	NA
20	Anura	Amphibia		1	NA	1	Facebook	Hooking	Active	Hook	Survived	No_data	-	-	-	NA
21	Ardea alba	Aves	LC	1	NA	1	Facebook	Entanglement	Lost	Line	Survived	No_data	-	2015	15	May
22	Ardea alba	Aves	LC	1	NA	1	Facebook	Entanglement	Lost	Line & hook	Survived	Mine_pit_lake	47.631888, 19.724972	2024	3	March
23	Ardea alba	Aves	LC	1	NA	1	Facebook	Entanglement	Lost	Line	Survived	Fishing_pond	47.255734, 19.081604	2021	8	April
24	Ardea alba	Aves	LC	1	NA	1	Facebook	Entanglement	Lost	Line	Died	Natural_lake	-	2019	23	April
25	Ardea alba	Aves	LC	1	NA	1	Facebook	Entanglement	Lost	Line	Survived	Artificial_lake	47.965797, 21.739836	2014	7	February
26	Ardea cinerea	Aves	LC	1	NA	1	Online newspaper	Entanglement	Active	Hook	Survived	Fishing_pond	46.171586, 17.840526	2020	23	May
27	Ardea cinerea	Aves	LC	1	NA	1	Facebook	Entanglement	Lost	Line	Survived	Mine_pit_lake	47.953545, 20.989639	2015	19	March
28	Ardea cinerea	Aves	LC	1	NA	1	Facebook	Entanglement	Lost	Line & hook	Survived	No_data	-	2015	1	August
29	Ardea cinerea	Aves	LC	1	NA	1	Facebook	Entanglement	Lost	Line	Died	River	46.973226, 18.946387	2020	9	March
30	Ardea cinerea	Aves	LC	1	NA	1	Facebook	Entanglement	Lost	Line	Survived	Fishing_pond	47.560737, 21.324090	2016	12	June
31	Ardea cinerea	Aves	LC	1	NA	1	Facebook	Entanglement	Lost	Line & hook	Survived	River	47.797104, 18.973837	2018	29	June
32	Ardea cinerea	Aves	LC	1	NA	1	YouTube	Entanglement	Lost	Line & hook	Survived	River	-	2018	23	July
33	Ardea cinerea	Aves	LC	1	NA	1	Facebook	Entanglement	Active	Line	Survived	No_data	-	2023	10	May
34	Arenaria interpres	Aves	LC	1	NA	1	Online newspaper	Hooking	Lost	Line & hook	Survived	Natural_lake	46.858597, 17.885660	2023	15	October
35	Asio otus	Aves	LC	1	NA	1	Facebook	Entanglement	Lost	Line	Survived	Mine_pit_lake	48.145171, 20.801579	2020	15	April
36	Asio otus	Aves	LC	1	NA	1	Facebook	Entanglement	Lost	Line	Survived	No_data	-	2021	8	January
37	Asio otus	Aves	LC	1	NA	1	Facebook	Entanglement	Lost	Line	Survived	Not_along_water	46.861063, 20.528416	2023	28	December
38	Asio otus	Aves	LC	1	NA	1	Online newspaper	Entanglement	Lost	Line	Survived	Mine_pit_lake	48.267503, 21.018657	2021	3	November
39	Asio otus	Aves	LC	1	NA	1	Facebook	Entanglement	NA	Line	Survived	Oxbow_lake	46.194442, 20.075942	2012	3	October
40	Asio otus	Aves	LC	1	NA	1	Facebook	Entanglement	Lost	Line	Survived	Oxbow_lake	46.934881, 20.794824	2021	3	June
41	Astacus astacus	Malacostraca	VU	1	NA	1	Online newspaper	Entanglement	Active	Hook	Survived	River	-	2018	-	June
42	Astacus astacus	Malacostraca	VU	1	NA	1	Blog	Hooking	Active	Hook	Survived	River		2005	7	June
43	Astacus leptodactylus	Malacostraca	LC	1	NA	1	Facebook	Entanglement	Active	Line	Survived	Artificial_lake	-	2021	24	August
44	Bucephala clangula	Aves	LC	1	NA	1	Online newspaper	Hooking	Active	Hook	Survived	Mine_pit_lake	47.628691, 19.714970	2023	-	January
45	Buteo buteo	Aves	LC	1	NA	1	Facebook	Entanglement	Lost	Line & hook	Survived	No_data	-	-	-	NA
46	Buteo buteo	Aves	LC	1	NA	1	Online newspaper	NA	Lost	Line	Survived	Fishing_pond	47.365681, 19.212785	2012	-	February
47	Buteo buteo	Aves	LC	1	NA	1	Facebook	Entanglement	Lost	Line	Survived	River	47.636021, 20.653052	2018	18	January
48	Capreolus capreolus	Mammalia	LC	0	NA	1	Facebook	Entanglement	Lost	Line	Survived	No_data	-	-	-	NA
49	Castor fiber	Mammalia	LC	1	NA	1	Facebook	Entanglement	Active	Line	Survived	River		2022	3	September
50	Chelydra serpentina	Reptilia		0	1	1	Online newspaper	Hooking	Active	Hook	Survived	Natural_lake	46.764720, 17.267958	2022	22	July
51	Chiroptera	Mammalia		1	NA	1	Facebook	Entanglement	Active	Hook	Survived	No_data	-	-	-	NA
52	Chiroptera	Mammalia		1	NA	1	Facebook	Entanglement	Active	Hook	Survived	No_data	-	-	-	NA
53	Chiroptera	Mammalia		1	NA	1	Facebook	Entanglement	Active	Hook	Survived	No_data	-	-	-	NA
54	Chiroptera	Mammalia		1	NA	1	YouTube	Entanglement	Active	NA	Survived	No_data	-	-	-	NA
55	Chiroptera	Mammalia		1	NA	1	Facebook	Entanglement	Lost	Line & hook	Survived	Mine_pit_lake	48.035132, 20.842791	2021	1	June
56	Chroicocephalus ridibundus	Aves	LC	1	NA	1	Facebook	Entanglement	Lost	Line	Survived	Natural_lake	-	2019	20	October
57	Chroicocephalus ridibundus	Aves	LC	1	NA	1	Facebook	Entanglement	Lost	Line & hook	Died	Natural_lake	47.215894, 18.636233	2019	13	November
58	Chroicocephalus ridibundus	Aves	LC	1	NA	1	Facebook	Entanglement	Lost	Line & hook	Survived	Natural_lake	47.215894, 18.636233	2019	13	November
59	Chroicocephalus ridibundus	Aves	LC	0	NA	1	Facebook	Entanglement	Lost	Line	NA	River	-	2015	7	January
60	Chroicocephalus ridibundus	Aves	LC	1	NA	1	YouTube	Entanglement	Active	Line	Survived	No_data	-	2022	13	December
61	Ciconia ciconia	Aves	LC	1	NA	1	Online newspaper	Entanglement	Lost	Hook	Survived	Oxbow_lake	48.327109, 22.104847	2019	30	November
62	Ciconia ciconia	Aves	LC	1	NA	1	Facebook	Entanglement	Lost	Line	Survived	No_data	-	-	-	NA
63	Ciconia ciconia	Aves	LC	1	NA	1	Facebook	Entanglement	Lost	Line	Survived	Not_along_water	46.622505, 16.536962	2023	11	June
64	Ciconia ciconia	Aves	LC	1	NA	1	Facebook	Entanglement	Lost	Line	Survived	Not_along_water	47.945880, 20.994493	2017	3	July
65	Ciconia ciconia	Aves	LC	1	NA	1	Facebook	Entanglement	Lost	Line	Survived	Oxbow_lake	48.025707, 21.380333	2023	-	NA
66	Ciconia ciconia	Aves	LC	1	NA	1	Online newspaper	Entanglement	Lost	Line & hook	Died	Not_along_water	46.864655, 16.797420	2009	21	January
67	Ciconia ciconia	Aves	LC	1	NA	1	Facebook	Entanglement	Lost	Line	Survived	No_data	-	2024	23	February
68	Ciconia ciconia	Aves	LC	1	NA	2	Online newspaper	Entanglement	Lost	Line	Survived	Natural_lake	46.710540, 17.244858	2020	-	September
69	Ciconia ciconia	Aves	LC	1	NA	1	Scientific paper	Entanglement	Lost	Line	Survived	No_data	-	-	-	NA
70	Ciconia ciconia	Aves	LC	1	NA	1	Facebook	Entanglement	Lost	Line	Survived	Oxbow_lake	48.025008, 21.380324	2017	4	July
71	Ciconia ciconia	Aves	LC	1	NA	1	Facebook	Hooking	Lost	Line & hook	Survived	Not_along_water	48.035408, 19.325903	2022	13	July
72	Colubridae	Reptilia		1	NA	1	Facebook	Entanglement	Active	Hook	Survived	Fishing_pond	47.319649, 20.558307	2022	-	NA
73	Colubridae	Reptilia		1	NA	1	Blog	Hooking	Active	Hook	Survived	No_data	-	-	-	NA
74	Colubridae	Reptilia		1	NA	1	Blog	Hooking	Active	NA	Died	No_data	-	-	-	NA
75	Columba livia f. domestica	Aves		0	NA	1	Facebook	Entanglement	Lost	Line	Survived	Not_along_water	47.526670, 19.046351	2021	1	January
76	Columbidae	Aves		0	NA	1	Blog	Hooking	Active	NA	Survived	River	-	2012	-	NA
77	Corvus corone	Aves	LC	0	NA	1	Facebook	Entanglement	Lost	Line	Survived	No_data	-	2019	3	May
78	Cygnus olor	Aves	LC	1	NA	1	Online newspaper	Hooking	Lost	Hook	Survived	Canal	45.935676, 18.906427	2018	9	February
79	Cygnus olor	Aves	LC	1	NA	1	Online newspaper	Hooking	Lost	Hook	Died	No_data	-	-	-	NA
80	Cygnus olor	Aves	LC	1	NA	1	Online newspaper	Entanglement	Lost	Line	Survived	Natural_lake	46.903278, 18.015595	2023	-	October
81	Cygnus olor	Aves	LC	1	NA	1	Online newspaper	Entanglement	Lost	Line	Survived	Natural_lake	46.917863, 17.893391	2023	17	August
82	Cygnus olor	Aves	LC	1	NA	1	Blog	Entanglement	Active	Line & hook	Survived	Natural_lake	-	2014	-	June
83	Cygnus olor	Aves	LC	1	NA	1	Facebook	Entanglement	Lost	Line	NA	Natural_lake		2017	12	July
84	Cygnus olor	Aves	LC	1	NA	1	Facebook	Entanglement	Lost	Line & hook	Survived	River	47.805383, 18.870271	2019	20	August
85	Cygnus olor	Aves	LC	1	NA	1	Printed newspaper	Entanglement	Lost	Line	Survived	No_data	-	1984	21	February
86	Cygnus olor	Aves	LC	1	NA	1	Online newspaper	Entanglement	Lost	Line	Survived	Natural_lake	46.758514, 17.255249	2019	14	January
87	Cygnus olor	Aves	LC	1	NA	1	Facebook	Entanglement	Lost	Hook	Survived	River	47.339802, 19.049224	2024	22	March
88	Cygnus olor	Aves	LC	1	NA	1	Facebook	Entanglement	Lost	Line & hook	Survived	River	47.158892, 18.951017	2024	5	March
89	Cygnus olor	Aves	LC	1	NA	1	Facebook	Hooking	Lost	Hook	Survived	River	-	2023	2	May
90	Cygnus olor	Aves	LC	1	NA	1	Facebook	Entanglement	Lost	Hook	Survived	River	47.099098, 18.998313	2023	29	November
91	Cygnus olor	Aves	LC	1	NA	1	Facebook	Entanglement	Lost	Hook	Survived	River	47.158299, 18.947312	2024	25	January
92	Cygnus olor	Aves	LC	1	NA	1	Facebook	Hooking	Lost	Line & hook	Survived	River	47.309297, 19.028983	2024	7	January
93	Cygnus olor	Aves	LC	1	NA	1	Facebook	Entanglement	Lost	Line	Survived	River	47.188930, 18.957355	2023	25	June
94	Cygnus olor	Aves	LC	1	NA	1	Facebook	Entanglement	Lost	Hook	Survived	River	47.435760, 19.089172	2022	30	September
95	Cygnus olor	Aves	LC	1	NA	1	Facebook	Entanglement	Lost	Hook	Survived	Canal	47.451860, 21.328514	2018	26	December
96	Cygnus olor	Aves	LC	1	NA	1	Online newspaper	Hooking	Lost	Line	Survived	Natural_lake	46.764720, 17.267958	2016	4	September
97	Cygnus olor	Aves	LC	1	NA	1	Facebook	Entanglement	Lost	Line & hook	Survived	Natural_lake	46.705822, 17.382430	2019	2	August
98	Cygnus olor	Aves	LC	1	NA	1	Facebook	Hooking	Lost	Hook	Survived	River	47.399647, 19.105908	2019	5	April
99	Cygnus olor	Aves	LC	1	NA	1	Facebook	Entanglement	Lost	Line & hook	Survived	Natural_lake	47.193957, 18.590120	2020	18	July
100	Cygnus olor	Aves	LC	1	NA	1	Facebook	Entanglement	Lost	Line	Survived	River	47.423909, 19.091265	2023	15	June
101	Cygnus olor	Aves	LC	1	NA	1	Facebook	Entanglement	Lost	Line	Survived	Natural_lake	46.987324, 18.164064	2022	22	July
102	Cygnus olor	Aves	LC	1	NA	1	YouTube	Entanglement	Lost	Line & hook	Survived	Canal	46.526160, 18.973207	2017	24	October
103	Cygnus olor	Aves	LC	1	NA	1	Scientific paper	Entanglement	Lost	Line	Survived	No_data	-	-	-	NA
104	Cygnus olor	Aves	LC	1	NA	1	Facebook	Hooking	Active	Hook	Survived	Artificial_lake	46.142969, 18.153781	2014	-	September
105	Cygnus olor	Aves	LC	1	NA	1	Online newspaper	Entanglement	Lost	Line	Survived	Natural_lake	46.915142, 17.893094	2021	17	July
106	Cygnus olor	Aves	LC	1	NA	1	Online newspaper	Entanglement	Lost	Line	Survived	River	47.402904, 19.104414	2023	9	November
107	Cygnus olor	Aves	LC	1	NA	1	Facebook	Entanglement	Lost	Line	Survived	Natural_lake	46.780100, 17.649298	2023	9	July
108	Cygnus olor	Aves	LC	1	NA	1	Facebook	Entanglement	Lost	Line & hook	Survived	River	47.650803, 19.119368	2017	10	January
109	Cygnus olor	Aves	LC	1	NA	1	Facebook	Entanglement	NA	Line	Survived	River	47.173571, 18.944539	2023	26	June
110	Decapoda	Malacostraca		0	NA	1	Facebook	Entanglement	Active	Hook	Survived	No_data	-	2020	11	April
111	Decapoda	Malacostraca		0	NA	1	Blog	Hooking	Active	Hook	Survived	No_data	-	2018	8	April
112	Emys orbicularis	Reptilia	NT	1	NA	1	Facebook	Entanglement	Active	Hook	Survived	Natural_lake	46.903443, 19.242563	2015	29	June
113	Emys orbicularis	Reptilia	NT	1	NA	1	Facebook	Hooking	Active	Hook	Survived	Small_watercourse	47.987846, 21.700057	2018	8	July
114	Emys orbicularis	Reptilia	NT	1	NA	5	Facebook	Hooking	Active	Hook	Survived	Fishing_pond	46.568401, 19.683003	2022	29	June
115	Emys orbicularis	Reptilia	NT	1	NA	1	Facebook	Hooking	Active	Hook	Survived	Oxbow_lake	46.333923, 18.858807	2018	24	July
116	Emys orbicularis	Reptilia	NT	1	NA	1	Online newspaper	Hooking	Active	Hook	Survived	Fishing_pond	46.216139, 18.223558	2020	16	August
117	Emys orbicularis	Reptilia	NT	1	NA	1	Facebook	Hooking	Active	Hook	Survived	Not_along_water	47.339615, 19.036785	2020	13	July
118	Emys orbicularis	Reptilia	NT	1	NA	1	Facebook	Hooking	Active	Hook	Survived	No_data	-	2018	22	April
119	Emys orbicularis	Reptilia	NT	1	NA	1	Facebook	Hooking	Active	Hook	Survived	No_data	-	2015	20	May
120	Emys orbicularis	Reptilia	NT	1	NA	1	Facebook	Hooking	Active	Hook	Survived	No_data	-	2013	7	July
121	Emys orbicularis	Reptilia	NT	1	NA	1	Facebook	Hooking	Active	Hook	Survived	No_data	-	2011	26	September
122	Emys orbicularis	Reptilia	NT	1	NA	1	Facebook	Hooking	Active	Hook	Survived	No_data	-	2011	10	August
123	Emys orbicularis	Reptilia	NT	1	NA	1	Facebook	Hooking	Active	Hook	Survived	No_data	-	2013	21	August
124	Emys orbicularis	Reptilia	NT	1	NA	1	Facebook	Hooking	Active	Hook	Survived	Natural_lake	-	2014	30	June
125	Emys orbicularis	Reptilia	NT	1	NA	10	Printed newspaper	Entanglement	Lost	Net	Died	Fishing_pond	46.963188, 21.614913	2009	-	August
126	Emys orbicularis	Reptilia	NT	1	NA	1	Printed newspaper	Hooking	Active	Hook	Survived	River	46.716700, 20.148634	1999	-	September
127	Emys orbicularis	Reptilia	NT	1	NA	8	Printed newspaper	Hooking	Active	Hook	Died	Oxbow_lake	46.911002, 20.981481	1990	-	August
128	Emys orbicularis	Reptilia	NT	1	NA	1	Blog	Entanglement	Active	Hook	Survived	No_data	-	-	-	NA
129	Emys orbicularis	Reptilia	NT	1	NA	2	Facebook	Hooking	Active	Hook	Survived	No_data	-	2018	25	June
130	Eriocheir sinensis	Malacostraca		0	1	1	Online newspaper	Hooking	Active	Hook	Survived	River	-	2017	11	November
131	Fulica atra	Aves	LC	0	NA	1	Online newspaper	Entanglement	Lost	Line & hook	Died	No_data	-	-	-	NA
132	Fulica atra	Aves	LC	0	NA	1	Facebook	Hooking	Active	Hook	Survived	No_data	-	-	-	NA
133	Fulica atra	Aves	LC	0	NA	1	Online newspaper	Entanglement	Lost	Line	Survived	Natural_lake	46.896953, 17.896893	2022	18	December
134	Fulica atra	Aves	LC	0	NA	1	Online newspaper	Hooking	Active	Hook	Survived	Mine_pit_lake	47.628691, 19.714970	2024	-	January
135	Gallinula chloropus	Aves	LC	1	NA	1	Online newspaper	Hooking	Active	Hook	Survived	Mine_pit_lake	47.628691, 19.714970	-	-	NA
136	Gallinula chloropus	Aves	LC	1	NA	1	Blog	Hooking	Active	NA	Survived	River	-	2012	-	NA
137	Gallinula chloropus	Aves	LC	1	NA	1	Facebook	Hooking	Active	Hook	Survived	No_data	-	-	-	NA
138	Haliaeetus albicilla	Aves	LC	1	NA	1	Online newspaper	Entanglement	Lost	Line & hook	Survived	Oxbow_lake	48.035769, 21.097555	2015	11	April
139	Ixobrychus minutus	Aves	LC	1	NA	1	Facebook	Entanglement	Active	Line	Survived	Natural_lake	46.627060, 19.043135	2022	14	June
140	Ixobrychus minutus	Aves	LC	1	NA	1	Facebook	Entanglement	Lost	Line	Survived	No_data	-	2021	31	July
141	Ixobrychus minutus	Aves	LC	1	NA	1	Online newspaper	Entanglement	Lost	Line & hook	Survived	River	46.661726, 20.254630	2006	22	August
142	Laridae	Aves		1	NA	1	Facebook	Entanglement	Lost	Line	Survived	No_data	-	-	-	NA
143	Laridae	Aves		0	NA	1	Facebook	Entanglement	Active	Line	Survived	Artificial_lake		2020	26	November
144	Laridae	Aves		0	NA	1	Printed newspaper	Hooking	Lost	Hook	Survived	No_data	-	2007	1	May
145	Laridae	Aves		1	NA	1	Facebook	Hooking	Active	Hook	Survived	No_data	-	2013	12	December
146	Laridae	Aves		0	NA	1	Facebook	Entanglement	Lost	Line	Survived	Natural_lake	-	2023	22	February
147	Laridae	Aves		0	NA	1	Facebook	Hooking	Active	Hook	Survived	No_data	-	-	-	NA
148	Larus michahellis	Aves	LC	0	NA	1	Facebook	Entanglement	Lost	Line & hook	Survived	River	47.458763, 19.079646	2017	14	April
149	Lutra lutra	Mammalia	NT	1	NA	2	Blog	Entanglement	Active	Hook	Died	Natural_lake	-	2009	-	August
150	Macrochelys temminckii	Reptilia		0	1	1	Printed newspaper	Hooking	Active	Hook	Survived	Fishing_pond	47.646230, 19.275502	2014	11	July
151	Mergus merganser	Aves	LC	1	NA	1	Facebook	Hooking	Active	Hook	Died	River	47.792313, 19.043275	2023	14	October
152	Microcarbo pygmeus	Aves	LC	1	NA	1	Facebook	Entanglement	Lost	Hook	Survived	Natural_lake	47.229612, 18.613045	2021	23	December
153	Motacilla cinerea	Aves	LC	1	NA	1	Scientific paper	Entanglement	Lost	Line	Survived	Small_watercourse	47.402365, 16.531018	2007	3	July
154	Mus sp.	Mammalia		0	NA	1	Facebook	Hooking	Active	Hook	Survived	No_data	-	-	-	NA
155	Natrix natrix	Reptilia	LC	1	NA	1	Blog	Hooking	Active	Hook	Survived	No_data	-	-	-	NA
156	Natrix natrix	Reptilia	LC	1	NA	1	Facebook	Hooking	Active	Hook	Survived	No_data	-	-	-	NA
157	Natrix tessellata	Reptilia	LC	1	NA	3	Online newspaper	Hooking	Active	NA	Survived	Fishing_pond	48.182125, 21.219288	2023	-	NA
158	Nyctalus sp.	Mammalia		1	NA	1	Online newspaper	Entanglement	Active	Line	Survived	River	47.603893, 19.085170	2018	16	September
159	Nycticorax nycticorax	Aves	LC	1	NA	1	Facebook	Entanglement	Lost	Line & hook	Survived	Canal	47.687015, 20.735453	2019	19	April
160	Nycticorax nycticorax	Aves	LC	1	NA	1	Facebook	Entanglement	Lost	Line	Survived	Not_along_water	47.370357, 19.528723	2021	18	June
161	Nycticorax nycticorax	Aves	LC	1	NA	1	Facebook	Entanglement	Lost	Line	Survived	No_data	-	2022	30	October
162	Nycticorax nycticorax	Aves	LC	1	NA	1	Facebook	Entanglement	Lost	Line	Survived	NA	46.741504, 20.374923	2022	30	July
163	Oriolus oriolus	Aves	LC	1	NA	1	Facebook	Entanglement	Lost	Line	Survived	River	46.955611, 16.348767	2023	27	May
164	Pacifastacus leniusculus	Malacostraca		0	1	1	Blog	Hooking	Active	Hook	Survived	River	-	2020	11	January
165	Phalacrocorax carbo	Aves	LC	0	NA	1	Printed newspaper	Hooking	Lost	Hook	Survived	No_data	-	2007	1	May
166	Phoenicurus ochruros	Aves	LC	1	NA	1	Facebook	Entanglement	Lost	Line	Survived	Not_along_water	47.134288, 18.238849	2021	6	July
167	Pica pica	Aves	LC	0	NA	1	Facebook	Entanglement	Lost	Line	Survived	No_data	-	2018	15	October
168	Pica pica	Aves	LC	0	NA	1	Facebook	Entanglement	Lost	Line	Survived	Not_along_water	-	2020	8	July
169	Picus viridis	Aves	LC	1	NA	1	Facebook	Entanglement	Lost	Line	Survived	Artificial_lake	47.509068, 19.247580	2021	10	December
170	Podiceps cristatus	Aves	LC	1	NA	1	Online newspaper	Hooking	Active	Hook	Survived	Mine_pit_lake	47.628691, 19.714970	-	-	NA
171	Podiceps cristatus	Aves	LC	1	NA	1	Printed newspaper	Hooking	Lost	Hook	Survived	No_data	-	2007	1	May
172	Podiceps cristatus	Aves	LC	1	NA	1	Facebook	Hooking	Lost	Hook	Died	Small_watercourse	47.655161, 17.881138	2021	20	April
173	Rallus aquaticus	Aves	LC	1	NA	1	Facebook	Hooking	Lost	Line & hook	Survived	No_data	-	2022	4	May
174	Rattus rattus	Mammalia	LC	0	NA	1	Online newspaper	Hooking	Active	Hook	Survived	Natural_lake	47.625490, 18.359754	2022	2	June
175	Rattus rattus	Mammalia	LC	0	NA	1	Facebook	Hooking	Active	Hook	Survived	No_data	-	-	-	NA
176	Rattus rattus	Mammalia	LC	0	NA	1	Facebook	Hooking	Active	Hook	Survived	No_data	-	-	-	NA
177	Salamandridae	Amphibia		0	NA	1	Online newspaper	NA	Active	Hook	Survived	Small_watercourse	-	-	-	NA
178	Saxicola rubicola	Aves	n.d.	1	NA	1	Online newspaper	Entanglement	Lost	Line	Survived	Fishing_pond	47.719794, 19.680979	2015	6	April
179	Sterna hirundo	Aves	LC	1	NA	1	Facebook	Entanglement	Active	Line & hook	Survived	Mine_pit_lake	48.015984, 20.838879	2022	12	May
180	Sterna hirundo	Aves	LC	1	NA	1	Blog	Entanglement	Lost	Line	Died	Artificial_lake	47.565838, 18.361022	2019	-	September
181	Strix aluco	Aves	LC	1	NA	1	Facebook	Entanglement	Lost	Line	Died	River	47.272995, 18.977918	2023	24	March
182	Tachybaptus ruficollis	Aves	LC	0	NA	1	YouTube	Entanglement	Lost	Line	Survived	Small_watercourse	47.670695, 17.620046	2023	19	December
183	Testitudines	Reptilia		0	NA	1	Facebook	NA	Active	Hook	Survived	Fishing_pond	47.319649, 20.558307	2022	17	July
184	Trachemys scripta scripta	Reptilia		0	1	1	Facebook	Hooking	Active	NA	Survived	No_data	-	2022	13	May
185	Trachemys scripta scripta	Reptilia		0	1	1	Online newspaper	Hooking	Active	Hook	Survived	Canal	47.105791, 20.590168	2023	22	September
186	Trachemys scripta scripta	Reptilia		0	1	1	Printed newspaper	Hooking	Active	NA	Survived	Artificial_lake	46.862852, 16.817662	2007	27	August
187	Trachemys scripta scripta	Reptilia		0	1	1	Facebook	Hooking	Active	Hook	Survived	No_data	-	2017	5	May
188	Trachemys scripta scripta	Reptilia		0	1	1	Facebook	Hooking	Active	Hook	Survived	Mine_pit_lake	48.015984, 20.838879	2023	26	May
189	Trachemys scripta scripta	Reptilia		0	1	1	Facebook	Hooking	Lost	Hook	Survived	Artificial_lake	46.150407, 18.142177	2023	5	July
190	Trachemys scripta scripta	Reptilia		0	1	1	Online newspaper	Hooking	Active	Hook	Survived	Small_watercourse	47.646217, 16.592031	2020	9	July
191	Trachemys scripta scripta	Reptilia		0	1	1	Facebook	Hooking	Active	Hook	Survived	Not_along_water	47.551650, 18.405750	2014	21	January
192	Trachemys scripta scripta	Reptilia		0	1	1	Facebook	Hooking	Active	Hook	Survived	No_data	-	2016	14	August
193	Trachemys scripta scripta	Reptilia		0	1	1	Facebook	Hooking	Active	Hook	Survived	No_data	-	2016	11	September
194	Trachemys scripta scripta	Reptilia		0	1	1	Printed newspaper	Hooking	Active	Hook	Survived	Artificial_lake	47.932922, 21.036058	2018	31	May
195	Trachemys scripta scripta	Reptilia		0	1	2	Facebook	Hooking	Lost	Hook	Survived	No_data	-	2020	26	November
196	Tringa glareola	Aves	LC	1	NA	1	Facebook	Entanglement	Lost	Line & hook	Survived	NA	-	2021	18	April
197	Tyto alba	Aves	LC	1	NA	1	Facebook	Entanglement	Lost	Line	Survived	Small_watercourse	47.766250, 20.716972	2023	3	January
198	Unionoida	Bivalvia		0	NA	1	Facebook	Entanglement	Active	Hook	Survived	Fishing_pond	46.568401, 19.683003	2022	29	June
199	Unionoida	Bivalvia		0	NA	1	Blog	Entanglement	NA	Hook	Survived	Artificial_lake	47.809834, 18.810322	2016	26	March
200	Upupa epops	Aves	LC	1	NA	1	Facebook	Entanglement	Lost	Line	Survived	Fishing_pond	47.103015, 19.934197	2023	11	July
